# Supplementary material for: Phylogenomic insights into evolutionary trajectories of multidrug resistant S. pneumoniae CC271 over a period of 14 years in China
Source: Genome Med. 2023 Jul 4;15:46. doi: 10.1186/s13073-023-01200-8 (PMC10318735; doi:10.1186/s13073-023-01200-8)
Supplement: Supplementary file 2 — Additional file 2: Table S1. The accessions of 1312 S. pneumoniae genomes deposited in the National Microbiology Data Center. [file 13073_2023_1200_MOESM2_ESM.xlsx]

## Sheet: Sheet1
#Table S1. The accessions of 1312 S. pneumoniae genomes deposited in the National Microbiology Data Center (NMDC; https://nmdc.cn/en).
Isolate	NMDC_Genome_Accession
SP1	NMDC60014235
SP2	NMDC60014236
SP3	NMDC60014237
SP4	NMDC60014238
SP5	NMDC60014239
SP6	NMDC60014240
SP7	NMDC60014241
SP8	NMDC60014242
SP9	NMDC60014243
SP10	NMDC60014244
SP11	NMDC60014245
SP12	NMDC60014246
SP13	NMDC60014247
SP14	NMDC60014248
SP17	NMDC60014251
SP19	NMDC60014253
SP20	NMDC60014254
SP21	NMDC60014255
SP22	NMDC60014256
SP23	NMDC60014257
SP24	NMDC60014258
SP25	NMDC60014259
SP26	NMDC60014260
SP27	NMDC60014261
SP28	NMDC60014262
SP29	NMDC60014263
SP30	NMDC60014264
SP31	NMDC60014265
SP32	NMDC60014266
SP33	NMDC60014267
SP34	NMDC60014268
SP35	NMDC60014269
SP36	NMDC60014270
SP37	NMDC60014271
SP38	NMDC60014272
SP39	NMDC60014273
SP40	NMDC60014274
SP41	NMDC60014275
SP42	NMDC60014276
SP43	NMDC60014277
SP44	NMDC60014278
SP45	NMDC60014279
SP46	NMDC60014280
SP47	NMDC60014281
SP48	NMDC60014282
SP49	NMDC60014283
SP50	NMDC60014284
SP51	NMDC60014285
SP52	NMDC60014286
SP53	NMDC60014287
SP54	NMDC60014288
SP55	NMDC60014289
SP56	NMDC60014290
SP57	NMDC60014291
SP58	NMDC60014292
SP59	NMDC60014293
SP60	NMDC60014294
SP61	NMDC60014295
SP62	NMDC60014296
SP63	NMDC60014297
SP64	NMDC60014298
SP65	NMDC60014299
SP66	NMDC60014300
SP67	NMDC60014301
SP68	NMDC60014302
SP69	NMDC60014303
SP70	NMDC60014304
SP71	NMDC60014305
SP72	NMDC60014306
SP73	NMDC60014307
SP74	NMDC60014308
SP75	NMDC60014309
SP76	NMDC60014310
SP77	NMDC60014311
SP78	NMDC60014312
SP79	NMDC60014313
SP80	NMDC60014314
SP81	NMDC60014315
SP82	NMDC60014316
SP83	NMDC60014317
SP84	NMDC60014318
SP85	NMDC60014319
SP86	NMDC60014320
SP87	NMDC60014321
SP88	NMDC60014322
SP89	NMDC60014323
SP90	NMDC60014324
SP91	NMDC60014325
SP92	NMDC60014326
SP93	NMDC60014327
SP94	NMDC60014328
SP95	NMDC60014329
SP96	NMDC60014330
SP97	NMDC60014331
SP98	NMDC60014332
SP99	NMDC60014333
SP100	NMDC60014334
SP101	NMDC60014335
SP102	NMDC60014336
SP103	NMDC60014337
SP104	NMDC60014338
SP105	NMDC60014339
SP106	NMDC60014340
SP107	NMDC60014341
SP108	NMDC60014342
SP109	NMDC60014343
SP110	NMDC60014344
SP111	NMDC60014345
SP112	NMDC60014346
SP113	NMDC60014347
SP114	NMDC60014348
SP115	NMDC60014349
SP116	NMDC60014350
SP117	NMDC60014351
SP118	NMDC60014352
SP119	NMDC60014353
SP120	NMDC60014354
SP121	NMDC60014355
SP122	NMDC60014356
SP123	NMDC60014357
SP124	NMDC60014358
SP125	NMDC60014359
SP126	NMDC60014360
SP127	NMDC60014361
SP128	NMDC60014362
SP129	NMDC60014363
SP130	NMDC60014364
SP131	NMDC60014365
SP132	NMDC60014366
SP133	NMDC60014367
SP134	NMDC60014368
SP135	NMDC60014369
SP136	NMDC60014370
SP137	NMDC60014371
SP138	NMDC60014372
SP139	NMDC60014373
SP140	NMDC60014374
SP141	NMDC60014375
SP142	NMDC60014376
SP143	NMDC60014377
SP144	NMDC60014378
SP145	NMDC60014379
SP146	NMDC60014380
SP147	NMDC60014381
SP148	NMDC60014382
SP149	NMDC60014383
SP150	NMDC60014384
SP151	NMDC60014385
SP152	NMDC60014386
SP153	NMDC60014387
SP154	NMDC60014388
SP155	NMDC60014389
SP156	NMDC60014390
SP157	NMDC60014391
SP158	NMDC60014392
SP159	NMDC60014393
SP160	NMDC60014394
SP161	NMDC60014395
SP162	NMDC60014396
SP163	NMDC60014397
SP164	NMDC60014398
SP165	NMDC60014399
SP166	NMDC60014400
SP167	NMDC60014401
SP168	NMDC60014402
SP169	NMDC60014403
SP170	NMDC60014404
SP171	NMDC60014405
SP172	NMDC60014406
SP173	NMDC60014407
SP174	NMDC60014408
SP175	NMDC60014409
SP176	NMDC60014410
SP177	NMDC60014411
SP178	NMDC60014412
SP179	NMDC60014413
SP180	NMDC60014414
SP181	NMDC60014415
SP182	NMDC60014416
SP183	NMDC60014417
SP184	NMDC60014418
SP185	NMDC60014419
SP186	NMDC60014420
SP187	NMDC60014421
SP188	NMDC60014422
SP189	NMDC60014423
SP190	NMDC60014424
SP191	NMDC60014425
SP192	NMDC60014426
SP193	NMDC60014427
SP194	NMDC60014428
SP195	NMDC60014429
SP196	NMDC60014430
SP197	NMDC60014431
SP198	NMDC60014432
SP199	NMDC60014433
SP200	NMDC60014434
SP201	NMDC60014435
SP202	NMDC60014436
SP203	NMDC60014437
SP204	NMDC60014438
SP205	NMDC60014439
SP206	NMDC60014440
SP207	NMDC60014441
SP208	NMDC60014442
SP209	NMDC60014443
SP210	NMDC60014444
SP211	NMDC60014445
SP212	NMDC60014446
SP213	NMDC60014447
SP214	NMDC60014448
SP216	NMDC60014450
SP217	NMDC60014451
SP220	NMDC60014454
SP221	NMDC60014455
SP222	NMDC60014456
SP223	NMDC60014457
SP224	NMDC60014458
SP225	NMDC60014459
SP226	NMDC60014460
SP227	NMDC60014461
SP228	NMDC60014462
SP229	NMDC60014463
SP230	NMDC60014464
SP231	NMDC60014465
SP232	NMDC60014466
SP233	NMDC60014467
SP234	NMDC60014468
SP235	NMDC60014469
SP236	NMDC60014470
SP237	NMDC60014471
SP238	NMDC60014472
SP239	NMDC60014473
SP240	NMDC60014474
SP241	NMDC60014475
SP242	NMDC60014476
SP243	NMDC60014477
SP244	NMDC60014478
SP245	NMDC60014479
SP246	NMDC60014480
SP247	NMDC60014481
SP248	NMDC60014482
SP249	NMDC60014483
SP250	NMDC60014484
SP251	NMDC60014485
SP252	NMDC60014486
SP253	NMDC60014487
SP254	NMDC60014488
SP255	NMDC60014489
SP256	NMDC60014490
SP257	NMDC60014491
SP258	NMDC60014492
SP259	NMDC60014493
SP260	NMDC60014494
SP261	NMDC60014495
SP262	NMDC60014496
SP263	NMDC60014497
SP264	NMDC60014498
SP265	NMDC60014499
SP266	NMDC60014500
SP267	NMDC60014501
SP268	NMDC60014502
SP269	NMDC60014503
SP270	NMDC60014504
SP271	NMDC60014505
SP272	NMDC60014506
SP273	NMDC60014507
SP274	NMDC60014508
SP276	NMDC60014510
SP277	NMDC60014511
SP278	NMDC60014512
SP279	NMDC60014513
SP280	NMDC60014514
SP281	NMDC60014515
SP282	NMDC60014516
SP283	NMDC60014517
SP284	NMDC60014518
SP285	NMDC60014519
SP286	NMDC60014520
SP287	NMDC60014521
SP288	NMDC60014522
SP289	NMDC60014523
SP290	NMDC60014524
SP291	NMDC60014525
SP292	NMDC60014526
SP293	NMDC60014527
SP294	NMDC60014528
SP295	NMDC60014529
SP296	NMDC60014530
SP297	NMDC60014531
SP298	NMDC60014532
SP299	NMDC60014533
SP300	NMDC60014534
SP301	NMDC60014535
SP302	NMDC60014536
SP303	NMDC60014537
SP304	NMDC60014583
SP305	NMDC60014584
SP306	NMDC60014585
SP307	NMDC60014586
SP308	NMDC60014587
SP309	NMDC60014588
SP310	NMDC60014589
SP311	NMDC60014590
SP312	NMDC60014591
SP313	NMDC60014592
SP314	NMDC60014593
SP315	NMDC60014594
SP316	NMDC60014595
SP317	NMDC60014596
SP318	NMDC60014597
SP319	NMDC60014598
SP320	NMDC60014599
SP321	NMDC60014600
SP323	NMDC60014601
SP324	NMDC60014602
SP325	NMDC60014603
SP326	NMDC60014604
SP327	NMDC60014605
SP330	NMDC60014607
SP331	NMDC60014608
SP332	NMDC60014609
SP333	NMDC60014610
SP334	NMDC60014611
SP335	NMDC60014612
SP336	NMDC60014613
SP337	NMDC60014614
SP338	NMDC60014615
SP339	NMDC60014616
SP340	NMDC60014617
SP341	NMDC60014618
SP342	NMDC60014619
SP343	NMDC60014620
SP345	NMDC60014621
SP346	NMDC60014622
SP347	NMDC60014623
SP348	NMDC60014624
SP349	NMDC60014625
SP350	NMDC60014626
SP351	NMDC60014627
SP352	NMDC60014628
SP353	NMDC60014629
SP354	NMDC60014630
SP355	NMDC60014631
SP356	NMDC60014632
SP357	NMDC60014633
SP358	NMDC60014634
SP359	NMDC60014635
SP360	NMDC60014636
SP361	NMDC60014637
SP362	NMDC60014638
SP363	NMDC60014639
SP364	NMDC60014640
SP365	NMDC60014641
SP366	NMDC60014642
SP367	NMDC60014643
SP368	NMDC60014644
SP369	NMDC60014645
SP370	NMDC60014646
SP371	NMDC60014647
SP372	NMDC60014648
SP373	NMDC60014649
SP374	NMDC60014650
SP375	NMDC60014651
SP377	NMDC60014652
SP378	NMDC60014653
SP379	NMDC60014654
SP381	NMDC60014655
SP382	NMDC60014656
SP383	NMDC60014657
SP384	NMDC60014658
SP385	NMDC60014659
SP386	NMDC60014660
SP387	NMDC60014661
SP388	NMDC60014662
SP390	NMDC60014663
SP391	NMDC60014664
SP392	NMDC60014665
SP393	NMDC60014666
SP394	NMDC60014667
SP395	NMDC60014668
SP396	NMDC60014669
SP397	NMDC60014670
SP398	NMDC60014671
SP399	NMDC60014672
SP400	NMDC60014673
SP401	NMDC60014674
SP402	NMDC60014675
SP404	NMDC60014676
SP405	NMDC60014677
SP406	NMDC60014678
SP407	NMDC60014679
SP408	NMDC60014680
SP409	NMDC60014681
SP410	NMDC60014682
SP411	NMDC60014683
SP412	NMDC60014684
SP414	NMDC60014685
SP415	NMDC60014686
SP416	NMDC60014687
SP417	NMDC60014688
SP418	NMDC60014689
SP419	NMDC60014690
SP420	NMDC60014691
SP421	NMDC60014692
SP422	NMDC60014693
SP423	NMDC60014694
SP424	NMDC60014695
SP425	NMDC60014696
SP426	NMDC60014697
SP427	NMDC60014698
SP428	NMDC60014699
SP429	NMDC60014700
SP430	NMDC60014701
SP431	NMDC60014702
SP432	NMDC60014703
SP433	NMDC60014704
SP434	NMDC60014705
SP436	NMDC60014706
SP437	NMDC60014707
SP438	NMDC60014708
SP439	NMDC60014709
SP440	NMDC60014710
SP441	NMDC60014711
SP442	NMDC60014712
SP443	NMDC60014713
SP444	NMDC60014714
SP445	NMDC60014715
SP446	NMDC60014716
SP447	NMDC60014717
SP448	NMDC60014718
SP449	NMDC60014719
SP450	NMDC60014720
SP451	NMDC60014721
SP452	NMDC60014722
SP453	NMDC60014723
SP454	NMDC60014724
SP455	NMDC60014725
SP456	NMDC60014726
SP457	NMDC60014727
SP458	NMDC60014728
SP459	NMDC60014729
SP460	NMDC60014730
SP461	NMDC60014731
SP463	NMDC60014732
SP464	NMDC60014733
SP465	NMDC60014734
SP466	NMDC60014735
SP467	NMDC60014736
SP468	NMDC60014737
SP469	NMDC60014738
SP470	NMDC60014739
SP471	NMDC60014740
SP472	NMDC60014741
SP473	NMDC60014742
SP474	NMDC60014743
SP475	NMDC60014744
SP476	NMDC60014745
SP477	NMDC60014746
SP478	NMDC60014747
SP479	NMDC60014748
SP480	NMDC60014749
SP481	NMDC60014750
SP482	NMDC60014751
SP483	NMDC60014752
SP484	NMDC60014753
SP485	NMDC60014754
SP486	NMDC60014755
SP487	NMDC60014756
SP488	NMDC60014757
SP489	NMDC60014758
SP490	NMDC60014759
SP491	NMDC60014760
SP492	NMDC60014761
SP494	NMDC60014762
SP495	NMDC60014763
SP496	NMDC60014764
SP497	NMDC60014765
SP498	NMDC60014766
SP500	NMDC60014767
SP501	NMDC60014768
SP502	NMDC60014769
SP503	NMDC60014770
SP504	NMDC60014771
SP505	NMDC60014772
SP507	NMDC60014773
SP508	NMDC60014774
SP509	NMDC60014775
SP510	NMDC60014776
SP512	NMDC60014777
SP513	NMDC60014778
SP514	NMDC60014779
SP515	NMDC60014780
SP517	NMDC60014781
SP518	NMDC60014782
SP519	NMDC60014783
SP520	NMDC60014784
SP522	NMDC60018465
SP523	NMDC60018466
SP524	NMDC60018467
SP525	NMDC60018468
SP526	NMDC60018469
SP527	NMDC60018470
SP528	NMDC60018471
SP529	NMDC60018472
SP530	NMDC60018473
SP531	NMDC60018474
SP532	NMDC60018475
SP533	NMDC60018476
SP534	NMDC60018477
SP535	NMDC60018478
SP536	NMDC60018479
SP537	NMDC60018480
SP538	NMDC60018481
SP539	NMDC60018482
SP540	NMDC60018483
SP541	NMDC60018484
SP542	NMDC60018485
SP543	NMDC60018486
SP544	NMDC60018487
SP545	NMDC60018488
SP546	NMDC60018489
SP547	NMDC60018490
SP548	NMDC60018491
SP549	NMDC60018492
SP550	NMDC60018493
SP551	NMDC60018494
SP552	NMDC60018495
SP553	NMDC60018496
SP554	NMDC60018497
SP555	NMDC60018498
SP556	NMDC60018499
SP557	NMDC60018500
SP558	NMDC60018501
SP559	NMDC60018502
SP560	NMDC60018503
SP561	NMDC60018504
SP562	NMDC60018505
SP563	NMDC60018506
SP564	NMDC60018507
SP565	NMDC60018508
SP566	NMDC60018509
SP567	NMDC60018510
SP568	NMDC60018511
SP569	NMDC60018512
SP570	NMDC60018513
SP571	NMDC60018514
SP572	NMDC60018515
SP573	NMDC60018516
SP574	NMDC60018517
SP575	NMDC60018518
SP576	NMDC60018519
SP577	NMDC60018520
SP578	NMDC60018521
SP579	NMDC60018522
SP580	NMDC60018523
SP581	NMDC60018524
SP582	NMDC60018525
SP583	NMDC60018526
SP584	NMDC60018527
SP585	NMDC60018528
SP586	NMDC60018529
SP587	NMDC60018530
SP588	NMDC60018531
SP589	NMDC60018532
SP590	NMDC60018533
SP591	NMDC60018534
SP592	NMDC60018535
SP593	NMDC60018536
SP594	NMDC60018537
SP595	NMDC60018538
SP596	NMDC60018539
SP597	NMDC60018540
SP598	NMDC60018541
SP599	NMDC60018542
SP600	NMDC60018543
SP601	NMDC60018544
SP602	NMDC60018545
SP603	NMDC60018546
SP604	NMDC60018547
SP605	NMDC60018548
SP606	NMDC60018549
SP607	NMDC60018550
SP608	NMDC60018551
SP609	NMDC60018552
SP610	NMDC60018553
SP611	NMDC60018554
SP612	NMDC60018555
SP613	NMDC60018556
SP614	NMDC60018557
SP615	NMDC60018558
SP616	NMDC60018559
SP617	NMDC60018560
SP618	NMDC60018561
SP619	NMDC60018562
SP620	NMDC60018563
SP621	NMDC60018564
SP622	NMDC60018565
SP623	NMDC60018566
SP624	NMDC60018567
SP625	NMDC60018568
SP626	NMDC60018569
SP627	NMDC60018570
SP628	NMDC60018571
SP629	NMDC60018572
SP630	NMDC60018573
SP631	NMDC60018574
SP632	NMDC60018575
SP633	NMDC60018576
SP634	NMDC60018577
SP635	NMDC60018578
SP636	NMDC60018579
SP637	NMDC60018580
SP638	NMDC60018581
SP639	NMDC60018582
SP640	NMDC60018583
SP641	NMDC60018584
SP642	NMDC60018585
SP643	NMDC60018586
SP644	NMDC60018587
SP645	NMDC60018588
SP646	NMDC60018589
SP647	NMDC60018590
SP648	NMDC60018591
SP649	NMDC60018592
SP650	NMDC60018593
SP651	NMDC60018594
SP652	NMDC60018595
SP653	NMDC60018596
SP654	NMDC60018597
SP655	NMDC60018598
SP656	NMDC60018599
SP657	NMDC60018600
SP658	NMDC60018601
SP659	NMDC60018602
SP660	NMDC60018603
SP661	NMDC60018604
SP662	NMDC60018605
SP663	NMDC60018606
SP664	NMDC60018607
SP665	NMDC60018608
SP666	NMDC60018609
SP667	NMDC60018610
SP668	NMDC60018611
SP669	NMDC60018612
SP670	NMDC60018613
SP671	NMDC60018614
SP672	NMDC60018615
SP673	NMDC60018616
SP674	NMDC60018617
SP675	NMDC60018618
SP676	NMDC60018619
SP677	NMDC60018620
SP678	NMDC60018621
SP679	NMDC60018622
SP680	NMDC60018623
SP681	NMDC60018624
SP682	NMDC60018625
SP683	NMDC60018626
SP684	NMDC60018627
SP685	NMDC60018628
SP686	NMDC60018629
SP687	NMDC60018630
SP688	NMDC60018631
SP689	NMDC60018632
SP690	NMDC60018633
SP691	NMDC60018634
SP692	NMDC60018635
SP693	NMDC60018636
SP694	NMDC60018637
SP695	NMDC60018638
SP696	NMDC60018639
SP697	NMDC60018640
SP698	NMDC60018641
SP699	NMDC60018642
SP700	NMDC60018643
SP701	NMDC60018644
SP702	NMDC60018645
SP703	NMDC60018646
SP704	NMDC60018647
SP705	NMDC60018648
SP706	NMDC60018649
SP707	NMDC60018650
SP708	NMDC60018651
SP709	NMDC60018652
SP710	NMDC60018653
SP711	NMDC60018654
SP712	NMDC60018655
SP713	NMDC60018656
SP714	NMDC60018657
SP715	NMDC60018658
SP716	NMDC60018659
SP717	NMDC60018660
SP718	NMDC60018661
SP719	NMDC60018662
SP720	NMDC60018663
SP721	NMDC60018664
SP722	NMDC60018665
SP723	NMDC60018666
SP724	NMDC60018667
SP725	NMDC60018668
SP726	NMDC60018669
SP727	NMDC60018670
SP728	NMDC60018671
SP729	NMDC60018672
SP730	NMDC60018673
SP731	NMDC60018674
SP732	NMDC60018675
SP733	NMDC60018676
SP734	NMDC60018677
SP735	NMDC60018678
SP736	NMDC60018679
SP737	NMDC60018680
SP738	NMDC60018681
SP739	NMDC60018682
SP740	NMDC60018683
SP741	NMDC60018684
SP742	NMDC60018685
SP743	NMDC60018686
SP744	NMDC60018687
SP745	NMDC60018688
SP746	NMDC60018689
SP747	NMDC60018690
SP748	NMDC60018691
SP749	NMDC60018692
SP750	NMDC60018693
SP751	NMDC60018694
SP752	NMDC60018695
SP753	NMDC60018696
SP754	NMDC60018697
SP755	NMDC60018698
SP756	NMDC60018699
SP757	NMDC60018700
SP758	NMDC60018701
SP759	NMDC60018702
SP760	NMDC60018703
SP761	NMDC60018704
SP762	NMDC60018705
SP763	NMDC60018706
SP764	NMDC60018707
SP765	NMDC60018708
SP766	NMDC60018709
SP767	NMDC60018710
SP768	NMDC60018711
SP769	NMDC60018712
SP770	NMDC60018713
SP771	NMDC60018714
SP772	NMDC60018715
SP773	NMDC60018716
SP774	NMDC60018717
SP775	NMDC60018718
SP776	NMDC60018719
SP777	NMDC60018720
SP778	NMDC60018721
SP779	NMDC60018722
SP780	NMDC60018723
SP781	NMDC60018724
SP782	NMDC60018725
SP783	NMDC60018726
SP784	NMDC60018727
SP785	NMDC60018728
SP786	NMDC60018729
SP787	NMDC60018730
SP788	NMDC60018731
SP789	NMDC60018732
SP790	NMDC60018733
SP791	NMDC60018734
SP792	NMDC60018735
SP793	NMDC60018736
SP794	NMDC60018737
SP795	NMDC60018738
SP796	NMDC60018739
SP797	NMDC60018740
SP798	NMDC60018741
SP799	NMDC60018742
SP800	NMDC60018743
SP801	NMDC60018744
SP802	NMDC60018745
SP803	NMDC60018746
SP804	NMDC60018747
SP805	NMDC60018748
SP806	NMDC60018749
SP807	NMDC60018750
SP808	NMDC60018751
SP809	NMDC60018752
SP810	NMDC60018753
SP811	NMDC60018754
SP812	NMDC60018755
SP813	NMDC60018756
SP814	NMDC60018757
SP815	NMDC60018758
SP816	NMDC60018759
SP817	NMDC60018760
SP818	NMDC60018761
SP819	NMDC60018762
SP820	NMDC60018763
SP821	NMDC60018764
SP822	NMDC60018765
SP823	NMDC60018766
SP824	NMDC60018767
SP825	NMDC60018768
SP826	NMDC60018769
SP827	NMDC60018770
SP828	NMDC60018771
SP829	NMDC60018772
SP830	NMDC60018773
SP831	NMDC60018774
SP832	NMDC60018775
SP833	NMDC60018776
SP834	NMDC60018777
SP835	NMDC60018778
SP836	NMDC60018779
SP837	NMDC60018780
SP838	NMDC60018781
SP839	NMDC60018782
SP840	NMDC60018783
SP841	NMDC60018784
SP842	NMDC60018785
SP843	NMDC60018786
SP844	NMDC60018787
SP845	NMDC60018788
SP846	NMDC60018789
SP847	NMDC60018790
SP848	NMDC60018791
SP849	NMDC60018792
SP850	NMDC60018793
SP851	NMDC60018794
SP852	NMDC60018795
SP853	NMDC60018796
SP854	NMDC60018797
SP855	NMDC60018798
SP856	NMDC60018799
SP857	NMDC60018800
SP858	NMDC60018801
SP859	NMDC60018802
SP860	NMDC60018803
SP861	NMDC60018804
SP862	NMDC60018805
SP863	NMDC60018806
SP864	NMDC60018807
SP865	NMDC60018808
SP866	NMDC60018809
SP867	NMDC60018810
SP868	NMDC60018811
SP869	NMDC60018812
SP870	NMDC60018813
SP871	NMDC60018814
SP872	NMDC60018815
SP873	NMDC60018816
SP874	NMDC60018817
SP875	NMDC60018818
SP876	NMDC60018819
SP877	NMDC60018820
SP878	NMDC60018821
SP879	NMDC60018822
SP880	NMDC60018823
SP881	NMDC60018824
SP882	NMDC60018825
SP883	NMDC60018826
SP884	NMDC60018827
SP885	NMDC60018828
SP886	NMDC60018829
SP887	NMDC60018830
SP888	NMDC60018831
SP889	NMDC60018832
SP890	NMDC60018833
SP891	NMDC60018834
SP892	NMDC60018835
SP893	NMDC60018836
SP894	NMDC60018837
SP895	NMDC60018838
SP896	NMDC60018839
SP897	NMDC60018840
SP898	NMDC60018841
SP899	NMDC60018842
SP900	NMDC60018843
SP901	NMDC60018844
SP902	NMDC60018845
SP903	NMDC60018846
SP904	NMDC60018847
SP905	NMDC60018848
SP906	NMDC60018849
SP907	NMDC60018850
SP908	NMDC60018851
SP909	NMDC60018852
SP910	NMDC60018853
SP911	NMDC60018854
SP912	NMDC60018855
SP913	NMDC60018856
SP914	NMDC60018857
SP915	NMDC60018858
SP916	NMDC60018859
SP917	NMDC60018860
SP918	NMDC60018861
SP919	NMDC60018862
SP920	NMDC60018863
SP921	NMDC60018864
SP922	NMDC60018865
SP923	NMDC60018866
SP924	NMDC60018867
SP925	NMDC60018868
SP926	NMDC60018869
SP927	NMDC60018870
SP928	NMDC60018871
SP929	NMDC60018872
SP930	NMDC60018873
SP931	NMDC60018874
SP932	NMDC60018875
SP933	NMDC60018876
SP934	NMDC60018877
SP935	NMDC60018878
SP936	NMDC60018879
SP937	NMDC60018880
SP938	NMDC60018881
SP939	NMDC60018882
SP940	NMDC60018883
SP941	NMDC60018884
SP942	NMDC60018885
SP943	NMDC60018886
SP944	NMDC60018887
SP945	NMDC60018888
SP946	NMDC60018889
SP947	NMDC60018890
SP948	NMDC60018891
SP949	NMDC60018892
SP950	NMDC60018893
SP951	NMDC60018894
SP952	NMDC60018895
SP953	NMDC60018896
SP954	NMDC60018897
SP955	NMDC60018898
SP956	NMDC60018899
SP957	NMDC60018900
SP958	NMDC60018901
SP959	NMDC60018902
SP960	NMDC60018903
SP961	NMDC60018904
SP962	NMDC60018905
SP963	NMDC60018906
SP964	NMDC60018907
SP965	NMDC60018908
SP966	NMDC60018909
SP967	NMDC60018910
SP968	NMDC60018911
SP969	NMDC60018912
SP970	NMDC60018913
SP971	NMDC60018914
SP972	NMDC60018915
SP973	NMDC60018916
SP974	NMDC60018917
SP975	NMDC60018918
SP976	NMDC60018919
SP977	NMDC60018920
SP978	NMDC60018921
SP979	NMDC60018922
SP980	NMDC60018923
SP981	NMDC60018924
SP982	NMDC60018925
SP983	NMDC60018926
SP984	NMDC60018927
SP985	NMDC60018928
SP986	NMDC60018929
SP987	NMDC60018930
SP988	NMDC60018931
SP989	NMDC60018932
SP990	NMDC60018933
SP991	NMDC60018934
SP992	NMDC60018935
SP993	NMDC60018936
SP994	NMDC60018937
SP995	NMDC60018938
SP996	NMDC60018939
SP997	NMDC60018940
SP998	NMDC60018941
SP999	NMDC60018942
SP1000	NMDC60018943
SP1001	NMDC60018944
SP1002	NMDC60018945
SP1003	NMDC60018946
SP1004	NMDC60018947
SP1005	NMDC60018948
SP1006	NMDC60018949
SP1007	NMDC60018950
SP1008	NMDC60018951
SP1009	NMDC60018952
SP1010	NMDC60018953
SP1011	NMDC60018954
SP1012	NMDC60018955
SP1013	NMDC60018956
SP1014	NMDC60018957
SP1015	NMDC60018958
SP1016	NMDC60018959
SP1017	NMDC60018960
SP1018	NMDC60018961
SP1019	NMDC60018962
SP1020	NMDC60018963
SP1021	NMDC60018964
SP1022	NMDC60018965
SP1023	NMDC60018966
SP1024	NMDC60018967
SP1025	NMDC60018968
SP1026	NMDC60018969
SP1027	NMDC60018970
SP1028	NMDC60018971
SP1029	NMDC60018972
SP1030	NMDC60018973
SP1031	NMDC60018974
SP1032	NMDC60018975
SP1033	NMDC60018976
SP1034	NMDC60018977
SP1035	NMDC60018978
SP1036	NMDC60018979
SP1037	NMDC60018980
SP1038	NMDC60018981
SP1039	NMDC60018982
SP1040	NMDC60018983
SP1041	NMDC60018984
SP1042	NMDC60018985
SP1043	NMDC60018986
SP1044	NMDC60018987
SP1045	NMDC60018988
SP1046	NMDC60018989
SP1047	NMDC60018990
SP1048	NMDC60018991
SP1049	NMDC60018992
SP1050	NMDC60018993
SP1051	NMDC60018994
SP1052	NMDC60018995
SP1053	NMDC60018996
SP1054	NMDC60018997
SP1055	NMDC60018998
SP1056	NMDC60018999
SP1057	NMDC60019000
SP1058	NMDC60019001
SP1059	NMDC60019002
SP1060	NMDC60019003
SP1061	NMDC60019004
SP1062	NMDC60019005
SP1063	NMDC60019006
SP1064	NMDC60019007
SP1065	NMDC60019008
SP1066	NMDC60019009
SP1067	NMDC60019010
SP1068	NMDC60019011
SP1069	NMDC60019012
SP1070	NMDC60019013
SP1071	NMDC60019014
SP1072	NMDC60019015
SP1073	NMDC60019016
SP1074	NMDC60019017
SP1075	NMDC60019018
SP1076	NMDC60019019
SP1077	NMDC60019020
SP1078	NMDC60019021
SP1079	NMDC60019022
SP1080	NMDC60019023
SP1081	NMDC60019024
SP1082	NMDC60019025
SP1083	NMDC60019026
SP1084	NMDC60019027
SP1085	NMDC60019028
SP1086	NMDC60019029
SP1087	NMDC60019030
SP1088	NMDC60019031
SP1089	NMDC60019032
SP1090	NMDC60019033
SP1091	NMDC60019034
SP1092	NMDC60019035
SP1093	NMDC60019036
SP1094	NMDC60019037
SP1095	NMDC60019038
SP1096	NMDC60019039
SP1097	NMDC60019040
SP1098	NMDC60019041
SP1099	NMDC60019042
SP1100	NMDC60019043
SP1101	NMDC60019044
SP1102	NMDC60019045
SP1103	NMDC60019046
SP1104	NMDC60019047
SP1105	NMDC60019048
SP1106	NMDC60019049
SP1107	NMDC60019050
SP1108	NMDC60019051
SP1109	NMDC60019052
SP1110	NMDC60019053
SP1111	NMDC60019054
SP1112	NMDC60019055
SP1113	NMDC60019056
SP1114	NMDC60019057
SP1115	NMDC60019058
SP1116	NMDC60019059
SP1117	NMDC60019060
SP1118	NMDC60019061
SP1119	NMDC60019062
SP1120	NMDC60019063
SP1121	NMDC60019064
SP1122	NMDC60019065
SP1123	NMDC60019066
SP1124	NMDC60019067
SP1125	NMDC60019068
SP1126	NMDC60019069
SP1127	NMDC60019070
SP1128	NMDC60019071
SP1129	NMDC60019072
SP1130	NMDC60019073
SP1131	NMDC60019074
SP1132	NMDC60019075
SP1133	NMDC60019076
SP1134	NMDC60019077
SP1135	NMDC60019078
SP1136	NMDC60019079
SP1137	NMDC60019080
SP1138	NMDC60019081
SP1139	NMDC60019082
SP1140	NMDC60019083
SP1141	NMDC60019084
SP1142	NMDC60019085
SP1143	NMDC60019086
SP1144	NMDC60019087
SP1145	NMDC60019088
SP1146	NMDC60019089
SP1147	NMDC60019090
SP1148	NMDC60019091
SP1149	NMDC60019092
SP1150	NMDC60019093
SP1151	NMDC60019094
SP1152	NMDC60019095
SP1153	NMDC60019096
SP1154	NMDC60019097
SP1155	NMDC60019098
SP1156	NMDC60019099
SP1157	NMDC60019100
SP1158	NMDC60019101
SP1159	NMDC60019102
SP1160	NMDC60019103
SP1161	NMDC60019104
SP1162	NMDC60019105
SP1163	NMDC60019106
SP1164	NMDC60019107
SP1165	NMDC60019108
SP1166	NMDC60019109
SP1167	NMDC60019110
SP1168	NMDC60019111
SP1169	NMDC60019112
SP1170	NMDC60019113
SP1171	NMDC60019114
SP1172	NMDC60019115
SP1173	NMDC60019116
SP1174	NMDC60019117
SP1175	NMDC60019118
SP1176	NMDC60019119
SP1177	NMDC60019120
SP1178	NMDC60019121
SP1179	NMDC60019122
SP1180	NMDC60019123
SP1181	NMDC60019124
SP1182	NMDC60019125
SP1183	NMDC60019126
SP1184	NMDC60019127
SP1185	NMDC60019128
SP1186	NMDC60019129
SP1187	NMDC60019130
SP1188	NMDC60019131
SP1189	NMDC60019132
SP1190	NMDC60019133
SP1191	NMDC60019134
SP1192	NMDC60019135
SP1193	NMDC60019136
SP1194	NMDC60019137
SP1195	NMDC60019138
SP1196	NMDC60019139
SP1197	NMDC60019140
SP1198	NMDC60019141
SP1199	NMDC60019142
SP1200	NMDC60019143
SP1201	NMDC60019144
SP1202	NMDC60019145
SP1203	NMDC60019146
SP1204	NMDC60019147
SP1205	NMDC60019148
SP1206	NMDC60019149
SP1207	NMDC60019150
SP1208	NMDC60019151
SP1209	NMDC60019152
SP1210	NMDC60019153
SP1211	NMDC60019154
SP1212	NMDC60019155
SP1213	NMDC60019156
SP1214	NMDC60019157
SP1215	NMDC60019158
SP1216	NMDC60019159
SP1217	NMDC60019160
SP1218	NMDC60019161
SP1219	NMDC60019162
SP1220	NMDC60019163
SP1221	NMDC60019164
SP1222	NMDC60019165
SP1223	NMDC60019166
SP1224	NMDC60019167
SP1225	NMDC60019168
SP1226	NMDC60019169
SP1227	NMDC60019170
SP1228	NMDC60019171
SP1229	NMDC60019172
SP1230	NMDC60019173
SP1231	NMDC60019174
SP1232	NMDC60019175
SP1233	NMDC60019176
SP1234	NMDC60019177
SP1235	NMDC60019178
SP1236	NMDC60019179
SP1237	NMDC60019180
SP1238	NMDC60019181
SP1239	NMDC60019182
SP1240	NMDC60019183
SP1241	NMDC60019184
SP1242	NMDC60019185
SP1243	NMDC60019186
SP1244	NMDC60019187
SP1245	NMDC60019188
SP1246	NMDC60019189
SP1247	NMDC60019190
SP1248	NMDC60019191
SP1249	NMDC60019192
SP1250	NMDC60019193
SP1251	NMDC60019194
SP1252	NMDC60019195
SP1253	NMDC60019196
SP1254	NMDC60019197
SP1255	NMDC60019198
SP1256	NMDC60019199
SP1257	NMDC60019200
SP1258	NMDC60019201
SP1259	NMDC60019202
SP1260	NMDC60019203
SP1261	NMDC60019204
SP1262	NMDC60019205
SP1263	NMDC60019206
SP1264	NMDC60019207
SP1265	NMDC60019208
SP1266	NMDC60019209
SP1267	NMDC60019210
SP1268	NMDC60019211
SP1269	NMDC60019212
SP1270	NMDC60019213
SP1271	NMDC60019214
SP1272	NMDC60019215
SP1273	NMDC60019216
SP1274	NMDC60019217
SP1275	NMDC60019218
SP1276	NMDC60019219
SP1277	NMDC60019220
SP1278	NMDC60019221
SP1279	NMDC60019222
SP1280	NMDC60019223
SP1281	NMDC60019224
SP1282	NMDC60019225
SP1283	NMDC60019226
SP1284	NMDC60019227
SP1285	NMDC60019228
SP1286	NMDC60019229
SP1287	NMDC60019230
SP1288	NMDC60019231
SP1289	NMDC60019232
SP1290	NMDC60019233
SP1291	NMDC60019234
SP1292	NMDC60019235
SP1293	NMDC60019236
SP1294	NMDC60019237
SP1295	NMDC60019238
SP1296	NMDC60019239
SP1297	NMDC60019240
SP1298	NMDC60019241
SP1299	NMDC60019242
SP1300	NMDC60019243
SP1301	NMDC60019244
SP1302	NMDC60019245
SP1303	NMDC60019246
SP1304	NMDC60019247
SP1305	NMDC60019248
SP1306	NMDC60019249
SP1307	NMDC60019250
SP1308	NMDC60019251
SP1309	NMDC60019252
SP1310	NMDC60019253
SP1311	NMDC60019254
SP1312	NMDC60019255
SP1313	NMDC60019256
SP1314	NMDC60019257
SP1315	NMDC60019258
SP1316	NMDC60019259
SP1317	NMDC60019260
SP1318	NMDC60019261
SP1319	NMDC60019262
SP1320	NMDC60019263
SP1321	NMDC60019264
SP1322	NMDC60019265
SP1323	NMDC60019266
SP1324	NMDC60019267
SP1325	NMDC60019268
SP1326	NMDC60019269
SP1327	NMDC60019270
SP1328	NMDC60019271
SP1329	NMDC60019272
SP1330	NMDC60019273
SP1331	NMDC60019274
SP1332	NMDC60019275
SP1333	NMDC60019276
SP1334	NMDC60019277
SP1335	NMDC60019278
SP1336	NMDC60019279
